# Supplementary material for: Ordered versus Non-Ordered Mesoporous CeO2-Based Systems for the Direct Synthesis of Dimethyl Carbonate from CO2
Source: Nanomaterials (Basel). 2024 Sep 13;14(18):1490. doi: 10.3390/nano14181490 (PMC11434316; doi:10.3390/nano14181490)
Supplement: Supplementary file 1 [file nanomaterials-14-01490-s001.zip]

Archive with 1 entries (1 files):
- nanomaterials-3163430-supplementary.pdf
